# Supplementary material for: MAECI: A pipeline for generating consensus sequence with nanopore sequencing long-read assembly and error correction
Source: PLoS One. 2022 May 20;17(5):e0267066. doi: 10.1371/journal.pone.0267066 (PMC9122195; doi:10.1371/journal.pone.0267066)
Supplement: S1 File — (XLSX) [file pone.0267066.s003.xlsx]

## Sheet: Sheet1
Table S1. The simulated data information of 9 bacterial genome.
ID	ID2	Description	Length	Read_Number	Base_Number	Aligned_Reads	Unaligned_Reads	Mismatch_Number	Mismatch_Ratio	Insertion_Number	Insertion_Ratio	Deletion_Number	Deletion_Ratio	Depth
GCF_000005845.2_ASM584v2	NC_000913.3	Escherichia coli str. K-12 substr. MG1655, complete genome	4641652	10000	78234434	9412	588	3005727	0.0384195	1691114	0.021616	1982607	0.0253419	16.8549
GCF_000006765.1_ASM676v1	NC_002516.2	Pseudomonas aeruginosa PAO1, complete genome	6264404	10000	77533469	9412	588	2985283	0.0385032	1679252	0.0216584	1972359	0.0254388	12.3768
GCF_000009085.1_ASM908v1	NC_002163.1	Campylobacter jejuni subsp. jejuni NCTC 11168 = ATCC 700819 chromosome, complete genome	1641481	10000	77232678	9412	588	2982223	0.0386135	1678189	0.021729	1971517	0.025527	47.0506
GCF_000013285.1_ASM1328v1	NC_008261.1	Clostridium perfringens ATCC 13124, complete sequence	3256683	10000	77690050	9412	588	2970815	0.0382393	1670029	0.021496	1962033	0.0252546	23.8556
GCF_000013425.1_ASM1342v1	NC_007795.1	Staphylococcus aureus subsp. aureus NCTC 8325 chromosome, complete genome	2821361	10000	77526143	9412	588	2974194	0.0383638	1673967	0.0215923	1965525	0.0253531	27.4783
GCF_000196035.1_ASM19603v1	NC_003210.1	Listeria monocytogenes EGD-e chromosome, complete genome	2944528	10000	77468040	9412	588	2974628	0.0383981	1672432	0.0215887	1966293	0.025382	26.3092
GCF_000770155.1_ASM77015v1	NZ_CP009756.1	Enterobacter cloacae strain GGT036 chromosome, complete genome	4848754	10000	77415308	9412	588	2969228	0.0383545	1669688	0.0215679	1962293	0.0253476	15.966
GCF_003312465.1_ASM331246v1	NZ_CP030777.1	Faecalibacterium prausnitzii strain APC918/95b chromosome, complete genome	2970937	10000	78083720	9412	588	2984355	0.0382199	1676542	0.0214711	1972304	0.0252588	26.2825
GCF_003319815.1_ASM331981v1	NZ_KZ846041.1	Enterococcus faecalis strain 39EA1 aekdZ-supercont-complete, whole genome shotgun sequence	2707177	10000	77131981	9412	588	2967744	0.0384762	1672212	0.0216799	1959912	0.0254098	28.4917
GCF_000005845.2_ASM584v2	NC_000913.3	Escherichia coli str. K-12 substr. MG1655, complete genome	4641652	20000	155479664	18824	1176	5946074	0.0382434	3342505	0.021498	3925528	0.0252479	33.4966
GCF_000006765.1_ASM676v1	NC_002516.2	Pseudomonas aeruginosa PAO1, complete genome	6264404	20000	156016650	18824	1176	5959758	0.0381995	3352901	0.0214907	3932119	0.0252032	24.9053
GCF_000009085.1_ASM908v1	NC_002163.1	Campylobacter jejuni subsp. jejuni NCTC 11168 = ATCC 700819 chromosome, complete genome	1641481	20000	154955013	18824	1176	5978761	0.0385839	3359340	0.0216795	3944150	0.0254535	94.3995
GCF_000013285.1_ASM1328v1	NC_008261.1	Clostridium perfringens ATCC 13124, complete sequence	3256683	20000	155276553	18824	1176	5967631	0.0384323	3355875	0.0216122	3941263	0.0253822	47.6794
GCF_000013425.1_ASM1342v1	NC_007795.1	Staphylococcus aureus subsp. aureus NCTC 8325 chromosome, complete genome	2821361	20000	155624167	18824	1176	5983970	0.0384514	3364657	0.0216204	3949511	0.0253785	55.1593
GCF_000196035.1_ASM19603v1	NC_003210.1	Listeria monocytogenes EGD-e chromosome, complete genome	2944528	20000	154941503	18824	1176	5971856	0.0385426	3362023	0.0216987	3941882	0.0254411	52.6201
GCF_000770155.1_ASM77015v1	NZ_CP009756.1	Enterobacter cloacae strain GGT036 chromosome, complete genome	4848754	20000	155175288	18824	1176	5971972	0.0384853	3356925	0.0216331	3945826	0.0254282	32.0031
GCF_003312465.1_ASM331246v1	NZ_CP030777.1	Faecalibacterium prausnitzii strain APC918/95b chromosome, complete genome	2970937	20000	155831819	18824	1176	5989845	0.0384379	3369116	0.0216202	3950776	0.0253528	52.4521
GCF_003319815.1_ASM331981v1	NZ_KZ846041.1	Enterococcus faecalis strain 39EA1 aekdZ-supercont-complete, whole genome shotgun sequence	2707177	20000	154713698	18824	1176	5960029	0.038523	3351103	0.02166	3932587	0.0254185	57.1495
GCF_000005845.2_ASM584v2	NC_000913.3	Escherichia coli str. K-12 substr. MG1655, complete genome	4641652	30000	231650226	28235	1765	8895853	0.0384021	5001168	0.0215893	5876527	0.0253681	49.9068
GCF_000006765.1_ASM676v1	NC_002516.2	Pseudomonas aeruginosa PAO1, complete genome	6264404	30000	232175598	28235	1765	8926166	0.0384458	5017649	0.0216114	5888056	0.0253604	37.0627
GCF_000009085.1_ASM908v1	NC_002163.1	Campylobacter jejuni subsp. jejuni NCTC 11168 = ATCC 700819 chromosome, complete genome	1641481	30000	232130839	28235	1765	8974247	0.0386603	5042486	0.0217226	5926394	0.0255304	141.415
GCF_000013285.1_ASM1328v1	NC_008261.1	Clostridium perfringens ATCC 13124, complete sequence	3256683	30000	233749885	28235	1765	8961607	0.0383384	5042743	0.0215732	5918602	0.0253202	71.7754
GCF_000013425.1_ASM1342v1	NC_007795.1	Staphylococcus aureus subsp. aureus NCTC 8325 chromosome, complete genome	2821361	30000	232341705	28235	1765	8921161	0.0383967	5016025	0.021589	5890349	0.0253521	82.3509
GCF_000196035.1_ASM19603v1	NC_003210.1	Listeria monocytogenes EGD-e chromosome, complete genome	2944528	30000	233325265	28235	1765	8973420	0.0384588	5042358	0.0216109	5924961	0.0253936	79.2403
GCF_000770155.1_ASM77015v1	NZ_CP009756.1	Enterobacter cloacae strain GGT036 chromosome, complete genome	4848754	30000	231893466	28235	1765	8907919	0.0384138	5002721	0.0215734	5881358	0.0253623	47.8254
GCF_003312465.1_ASM331246v1	NZ_CP030777.1	Faecalibacterium prausnitzii strain APC918/95b chromosome, complete genome	2970937	30000	232258770	28235	1765	8928723	0.038443	5020257	0.0216149	5893671	0.0253755	78.1769
GCF_003319815.1_ASM331981v1	NZ_KZ846041.1	Enterococcus faecalis strain 39EA1 aekdZ-supercont-complete, whole genome shotgun sequence	2707177	30000	232638014	28235	1765	8920977	0.038347	5018799	0.0215734	5894847	0.0253391	85.9338
GCF_000005845.2_ASM584v2	NC_000913.3	Escherichia coli str. K-12 substr. MG1655, complete genome	4641652	40000	310794602	37647	2353	11898918	0.0382855	6688925	0.021522	7860700	0.0252923	66.9578
GCF_000006765.1_ASM676v1	NC_002516.2	Pseudomonas aeruginosa PAO1, complete genome	6264404	40000	311509517	37647	2353	11956399	0.0383821	6718576	0.0215678	7892034	0.0253348	49.7269
GCF_000009085.1_ASM908v1	NC_002163.1	Campylobacter jejuni subsp. jejuni NCTC 11168 = ATCC 700819 chromosome, complete genome	1641481	40000	309545370	37647	2353	11934833	0.038556	6707270	0.0216681	7882999	0.0254664	188.577
GCF_000013285.1_ASM1328v1	NC_008261.1	Clostridium perfringens ATCC 13124, complete sequence	3256683	40000	310067676	37647	2353	11954205	0.0385535	6719153	0.02167	7888612	0.0254416	95.2097
GCF_000013425.1_ASM1342v1	NC_007795.1	Staphylococcus aureus subsp. aureus NCTC 8325 chromosome, complete genome	2821361	40000	310119440	37647	2353	11939163	0.0384986	6713992	0.0216497	7888069	0.0254356	109.918
GCF_000196035.1_ASM19603v1	NC_003210.1	Listeria monocytogenes EGD-e chromosome, complete genome	2944528	40000	310240221	37647	2353	11929156	0.0384514	6707644	0.0216208	7879111	0.0253968	105.362
GCF_000770155.1_ASM77015v1	NZ_CP009756.1	Enterobacter cloacae strain GGT036 chromosome, complete genome	4848754	40000	310920596	37647	2353	11911069	0.038309	6694350	0.0215307	7865626	0.0252979	64.1238
GCF_003312465.1_ASM331246v1	NZ_CP030777.1	Faecalibacterium prausnitzii strain APC918/95b chromosome, complete genome	2970937	40000	311368959	37647	2353	11942587	0.0383551	6711382	0.0215544	7882799	0.0253166	104.805
GCF_003319815.1_ASM331981v1	NZ_KZ846041.1	Enterococcus faecalis strain 39EA1 aekdZ-supercont-complete, whole genome shotgun sequence	2707177	40000	309539730	37647	2353	11903169	0.0384544	6692277	0.0216201	7861849	0.0253985	114.34
GCF_000005845.2_ASM584v2	NC_000913.3	Escherichia coli str. K-12 substr. MG1655, complete genome	4641652	50000	389377308	47059	2941	14929753	0.0383426	8391837	0.0215519	9857250	0.0253154	83.8877
GCF_000006765.1_ASM676v1	NC_002516.2	Pseudomonas aeruginosa PAO1, complete genome	6264404	50000	387436704	47059	2941	14889281	0.0384302	8376459	0.0216202	9830775	0.0253739	61.8473
GCF_000009085.1_ASM908v1	NC_002163.1	Campylobacter jejuni subsp. jejuni NCTC 11168 = ATCC 700819 chromosome, complete genome	1641481	50000	386907147	47059	2941	14955972	0.0386552	8407520	0.0217301	9880048	0.025536	235.706
GCF_000013285.1_ASM1328v1	NC_008261.1	Clostridium perfringens ATCC 13124, complete sequence	3256683	50000	387460448	47059	2941	14901779	0.0384601	8381704	0.0216324	9847444	0.0254154	118.974
GCF_000013425.1_ASM1342v1	NC_007795.1	Staphylococcus aureus subsp. aureus NCTC 8325 chromosome, complete genome	2821361	50000	387355967	47059	2941	14892453	0.0384464	8376114	0.0216238	9835935	0.0253925	137.294
GCF_000196035.1_ASM19603v1	NC_003210.1	Listeria monocytogenes EGD-e chromosome, complete genome	2944528	50000	388057432	47059	2941	14944020	0.0385098	8402847	0.0216536	9869022	0.0254319	131.789
GCF_000770155.1_ASM77015v1	NZ_CP009756.1	Enterobacter cloacae strain GGT036 chromosome, complete genome	4848754	50000	389864211	47059	2941	14968379	0.0383938	8414884	0.0215841	9890325	0.0253686	80.405
GCF_003312465.1_ASM331246v1	NZ_CP030777.1	Faecalibacterium prausnitzii strain APC918/95b chromosome, complete genome	2970937	50000	388648645	47059	2941	14892307	0.0383182	8373394	0.0215449	9839201	0.0253164	130.817
GCF_003319815.1_ASM331981v1	NZ_KZ846041.1	Enterococcus faecalis strain 39EA1 aekdZ-supercont-complete, whole genome shotgun sequence	2707177	50000	387575533	47059	2941	14883673	0.038402	8369743	0.0215951	9826255	0.0253531	143.166
GCF_000005845.2_ASM584v2	NC_000913.3	Escherichia coli str. K-12 substr. MG1655, complete genome	4641652	60000	467631271	56471	3529	17932571	0.0383477	10081541	0.0215587	11840149	0.0253194	100.747
GCF_000006765.1_ASM676v1	NC_002516.2	Pseudomonas aeruginosa PAO1, complete genome	6264404	60000	466462146	56471	3529	17932740	0.0384441	10083761	0.0216175	11843591	0.0253903	74.4623
GCF_000009085.1_ASM908v1	NC_002163.1	Campylobacter jejuni subsp. jejuni NCTC 11168 = ATCC 700819 chromosome, complete genome	1641481	60000	464653202	56471	3529	17914841	0.0385553	10068497	0.0216688	11834410	0.0254693	283.069
GCF_000013285.1_ASM1328v1	NC_008261.1	Clostridium perfringens ATCC 13124, complete sequence	3256683	60000	464850891	56471	3529	17921904	0.0385541	10076933	0.0216778	11837294	0.0254647	142.738
GCF_000013425.1_ASM1342v1	NC_007795.1	Staphylococcus aureus subsp. aureus NCTC 8325 chromosome, complete genome	2821361	60000	465750749	56471	3529	17853507	0.0383327	10034426	0.0215446	11788368	0.0253105	165.08
GCF_000196035.1_ASM19603v1	NC_003210.1	Listeria monocytogenes EGD-e chromosome, complete genome	2944528	60000	465919221	56471	3529	17854508	0.038321	10038060	0.0215446	11791294	0.0253076	158.232
GCF_000770155.1_ASM77015v1	NZ_CP009756.1	Enterobacter cloacae strain GGT036 chromosome, complete genome	4848754	60000	466050608	56471	3529	17891827	0.0383903	10064934	0.0215962	11816900	0.0253554	96.1176
GCF_003312465.1_ASM331246v1	NZ_CP030777.1	Faecalibacterium prausnitzii strain APC918/95b chromosome, complete genome	2970937	60000	466043532	56471	3529	17874079	0.0383528	10047226	0.0215586	11801092	0.0253219	156.868
GCF_003319815.1_ASM331981v1	NZ_KZ846041.1	Enterococcus faecalis strain 39EA1 aekdZ-supercont-complete, whole genome shotgun sequence	2707177	60000	465648574	56471	3529	17897853	0.0384364	10068489	0.0216225	11826762	0.0253985	172.005
GCF_000005845.2_ASM584v2	NC_000913.3	Escherichia coli str. K-12 substr. MG1655, complete genome	4641652	70000	544454426	65882	4118	20940430	0.0384613	11775563	0.0216282	13830459	0.0254024	117.298
GCF_000006765.1_ASM676v1	NC_002516.2	Pseudomonas aeruginosa PAO1, complete genome	6264404	70000	544215911	65882	4118	20850530	0.038313	11723047	0.0215412	13773604	0.0253091	86.8743
GCF_000009085.1_ASM908v1	NC_002163.1	Campylobacter jejuni subsp. jejuni NCTC 11168 = ATCC 700819 chromosome, complete genome	1641481	70000	539113430	65882	4118	20823838	0.0386261	11707740	0.0217167	13745100	0.0254957	328.431
GCF_000013285.1_ASM1328v1	NC_008261.1	Clostridium perfringens ATCC 13124, complete sequence	3256683	70000	541501727	65882	4118	20801948	0.0384153	11700526	0.0216076	13739881	0.0253737	166.274
GCF_000013425.1_ASM1342v1	NC_007795.1	Staphylococcus aureus subsp. aureus NCTC 8325 chromosome, complete genome	2821361	70000	541687215	65882	4118	20849635	0.0384902	11726399	0.0216479	13771034	0.0254225	191.995
GCF_000196035.1_ASM19603v1	NC_003210.1	Listeria monocytogenes EGD-e chromosome, complete genome	2944528	70000	542772744	65882	4118	20904284	0.0385139	11757359	0.0216617	13801658	0.0254281	184.333
GCF_000770155.1_ASM77015v1	NZ_CP009756.1	Enterobacter cloacae strain GGT036 chromosome, complete genome	4848754	70000	544031493	65882	4118	20881721	0.0383833	11741153	0.0215818	13789429	0.0253467	112.2
GCF_003312465.1_ASM331246v1	NZ_CP030777.1	Faecalibacterium prausnitzii strain APC918/95b chromosome, complete genome	2970937	70000	544568027	65882	4118	20891983	0.0383643	11745746	0.0215689	13800536	0.0253422	183.298
GCF_003319815.1_ASM331981v1	NZ_KZ846041.1	Enterococcus faecalis strain 39EA1 aekdZ-supercont-complete, whole genome shotgun sequence	2707177	70000	542338488	65882	4118	20798445	0.0383496	11696927	0.0215676	13727887	0.0253124	200.334
GCF_000005845.2_ASM584v2	NC_000913.3	Escherichia coli str. K-12 substr. MG1655, complete genome	4641652	80000	620980497	75294	4706	23872356	0.038443	13417167	0.0216064	15763597	0.025385	133.784
GCF_000006765.1_ASM676v1	NC_002516.2	Pseudomonas aeruginosa PAO1, complete genome	6264404	80000	621367672	75294	4706	23843553	0.0383727	13406694	0.0215761	15751862	0.0253503	99.1902
GCF_000009085.1_ASM908v1	NC_002163.1	Campylobacter jejuni subsp. jejuni NCTC 11168 = ATCC 700819 chromosome, complete genome	1641481	80000	619864860	75294	4706	23955007	0.0386455	13472394	0.0217344	15826247	0.0255318	377.625
GCF_000013285.1_ASM1328v1	NC_008261.1	Clostridium perfringens ATCC 13124, complete sequence	3256683	80000	618678873	75294	4706	23830495	0.0385184	13403004	0.0216639	15735827	0.0254346	189.972
GCF_000013425.1_ASM1342v1	NC_007795.1	Staphylococcus aureus subsp. aureus NCTC 8325 chromosome, complete genome	2821361	80000	622310443	75294	4706	23959662	0.0385011	13470204	0.0216455	15826085	0.0254312	220.571
GCF_000196035.1_ASM19603v1	NC_003210.1	Listeria monocytogenes EGD-e chromosome, complete genome	2944528	80000	619722631	75294	4706	23846110	0.0384787	13403072	0.0216275	15753701	0.0254206	210.466
GCF_000770155.1_ASM77015v1	NZ_CP009756.1	Enterobacter cloacae strain GGT036 chromosome, complete genome	4848754	80000	621827030	75294	4706	23843228	0.0383438	13414387	0.0215725	15753482	0.0253342	128.245
GCF_003312465.1_ASM331246v1	NZ_CP030777.1	Faecalibacterium prausnitzii strain APC918/95b chromosome, complete genome	2970937	80000	621160800	75294	4706	23852353	0.0383996	13411918	0.0215917	15764938	0.0253798	209.079
GCF_003319815.1_ASM331981v1	NZ_KZ846041.1	Enterococcus faecalis strain 39EA1 aekdZ-supercont-complete, whole genome shotgun sequence	2707177	80000	619473659	75294	4706	23844404	0.0384914	13414090	0.021654	15747694	0.0254211	228.826
GCF_000005845.2_ASM584v2	NC_000913.3	Escherichia coli str. K-12 substr. MG1655, complete genome	4641652	90000	699328115	84706	5294	26859015	0.0384069	15099600	0.0215916	17738339	0.0253648	150.664
GCF_000006765.1_ASM676v1	NC_002516.2	Pseudomonas aeruginosa PAO1, complete genome	6264404	90000	697570682	84706	5294	26782575	0.0383941	15045438	0.0215683	17681816	0.0253477	111.355
GCF_000009085.1_ASM908v1	NC_002163.1	Campylobacter jejuni subsp. jejuni NCTC 11168 = ATCC 700819 chromosome, complete genome	1641481	90000	696224328	84706	5294	26841664	0.0385532	15091163	0.0216757	17728117	0.0254632	424.144
GCF_000013285.1_ASM1328v1	NC_008261.1	Clostridium perfringens ATCC 13124, complete sequence	3256683	90000	695723387	84706	5294	26797136	0.0385169	15067423	0.0216572	17694208	0.0254328	213.629
GCF_000013425.1_ASM1342v1	NC_007795.1	Staphylococcus aureus subsp. aureus NCTC 8325 chromosome, complete genome	2821361	90000	698881647	84706	5294	26881582	0.0384637	15104991	0.0216131	17750309	0.0253982	247.711
GCF_000196035.1_ASM19603v1	NC_003210.1	Listeria monocytogenes EGD-e chromosome, complete genome	2944528	90000	696169016	84706	5294	26784177	0.0384737	15059532	0.021632	17685722	0.0254044	236.428
GCF_000770155.1_ASM77015v1	NZ_CP009756.1	Enterobacter cloacae strain GGT036 chromosome, complete genome	4848754	90000	698574113	84706	5294	26839801	0.0384208	15079916	0.0215867	17717786	0.0253628	144.073
GCF_003312465.1_ASM331246v1	NZ_CP030777.1	Faecalibacterium prausnitzii strain APC918/95b chromosome, complete genome	2970937	90000	698972153	84706	5294	26810968	0.0383577	15082762	0.0215785	17704074	0.0253287	235.27
GCF_003319815.1_ASM331981v1	NZ_KZ846041.1	Enterococcus faecalis strain 39EA1 aekdZ-supercont-complete, whole genome shotgun sequence	2707177	90000	698067346	84706	5294	26856396	0.0384725	15092254	0.0216201	17738337	0.0254106	257.858
GCF_000005845.2_ASM584v2	NC_000913.3	Escherichia coli str. K-12 substr. MG1655, complete genome	4641652	100000	776600116	94118	5882	29821188	0.0383997	16763228	0.0215854	19697298	0.0253635	167.311
GCF_000006765.1_ASM676v1	NC_002516.2	Pseudomonas aeruginosa PAO1, complete genome	6264404	100000	775241748	94118	5882	29717309	0.038333	16704911	0.021548	19629929	0.025321	123.753
GCF_000009085.1_ASM908v1	NC_002163.1	Campylobacter jejuni subsp. jejuni NCTC 11168 = ATCC 700819 chromosome, complete genome	1641481	100000	771734248	94118	5882	29759098	0.0385613	16727237	0.0216749	19653043	0.0254661	470.145
GCF_000013285.1_ASM1328v1	NC_008261.1	Clostridium perfringens ATCC 13124, complete sequence	3256683	100000	775930661	94118	5882	29904783	0.0385405	16812792	0.0216679	19742604	0.0254438	238.258
GCF_000013425.1_ASM1342v1	NC_007795.1	Staphylococcus aureus subsp. aureus NCTC 8325 chromosome, complete genome	2821361	100000	774542459	94118	5882	29708332	0.038356	16706029	0.0215689	19621452	0.025333	274.528
GCF_000196035.1_ASM19603v1	NC_003210.1	Listeria monocytogenes EGD-e chromosome, complete genome	2944528	100000	776241829	94118	5882	29842516	0.0384449	16776829	0.0216129	19698742	0.0253771	263.622
GCF_000770155.1_ASM77015v1	NZ_CP009756.1	Enterobacter cloacae strain GGT036 chromosome, complete genome	4848754	100000	779426862	94118	5882	29899995	0.0383615	16811528	0.0215691	19750004	0.0253391	160.748
GCF_003312465.1_ASM331246v1	NZ_CP030777.1	Faecalibacterium prausnitzii strain APC918/95b chromosome, complete genome	2970937	100000	778355205	94118	5882	29910258	0.0384275	16814280	0.0216023	19761144	0.0253883	261.99
GCF_003319815.1_ASM331981v1	NZ_KZ846041.1	Enterococcus faecalis strain 39EA1 aekdZ-supercont-complete, whole genome shotgun sequence	2707177	100000	776679214	94118	5882	29925477	0.03853	16827840	0.0216664	19766640	0.0254502	286.896

## Sheet: Sheet2
Table S2. The NGS simulated data information of 9 bacterial genome.
Sample_ID	Raw_reads	Raw_bases	GC_Content	Q20_Ratio	Q30_Ratio	N_Ratio	Mutation_Number
GCF_000005845.2_ASM584v2	10000000	1000000000	0.507837	1	1	0	4629
GCF_000006765.1_ASM676v1	10000000	1000000000	0.663741	1	1	0	6278
GCF_000009085.1_ASM908v1	10000000	1000000000	0.307683	1	1	0	1709
GCF_000013285.1_ASM1328v1	10000000	1000000000	0.286249	1	1	0	3226
GCF_000013425.1_ASM1342v1	10000000	1000000000	0.330584	1	1	3.36e-07	2810
GCF_000196035.1_ASM19603v1	10000000	1000000000	0.381184	1	1	0	2935
GCF_000770155.1_ASM77015v1	10000000	1000000000	0.549713	1	1	0	4833
GCF_003312465.1_ASM331246v1	10000000	1000000000	0.563095	1	1	0	2959
GCF_003319815.1_ASM331981v1	10000000	1000000000	0.378403	1	1	3.51e-07	2711

## Sheet: Sheet3
Table S3. Statistics of the assembly results for each simulated data with the QUAST analysis.
Sample-ReadNumber	Depth	Length	Raw_GC_Content (%)	Sample	ReadNumber	Contig_Number								Sample	ReadNumber	Total_Length									Sample	ReadNumber	GC_Content (%)									Sample	ReadNumber	N50								Sample	ReadNumber	Genome_Fraction (%)
						Canu	FlyE	Wtdbg2	MAECI	Canu+Polishing	FlyE+Polishing	Wtdbg2+Polishing	MAECI+Polishing			Reference	Canu	FlyE	Wtdbg2	MAECI	Canu+Polishing	FlyE+Polishing	Wtdbg2+Polishing	MAECI+Polishing			Reference	Canu	FlyE	Wtdbg2	MAECI	Canu+Polishing	FlyE+Polishing	Wtdbg2+Polishing	MAECI+Polishing			Canu	FlyE	Wtdbg2	MAECI	Canu+Polishing	FlyE+Polishing	Wtdbg2+Polishing	MAECI+Polishing			Canu	FlyE
GCF_000005845.2_ASM584v2-10000	16.8549	4641652	50.79	GCF_000005845.2_ASM584v2	10000	1	1	1	1	1	1	1	1	GCF_000005845.2_ASM584v2	10000	4641652	4629795	4636395	4620201	4636271	4639060	4641817	4635961	4641941	GCF_000005845.2_ASM584v2	10000	50.79	50.86	50.86	50.86	50.86	50.79	50.79	50.79	50.79	GCF_000005845.2_ASM584v2	10000	4629795	4636395	4620201	4636271	4639060	4641817	4635961	4641941	GCF_000005845.2_ASM584v2	10000	99.938	100
GCF_000005845.2_ASM584v2-20000	33.4966	4641652	50.79	GCF_000005845.2_ASM584v2	20000	1	1	1	1	1	1	1	1	GCF_000005845.2_ASM584v2	20000	4641652	4649387	4634826	4629059	4635020	4656373	4641778	4637174	4641816	GCF_000005845.2_ASM584v2	20000	50.79	50.84	50.86	50.86	50.86	50.77	50.79	50.79	50.79	GCF_000005845.2_ASM584v2	20000	4649387	4634826	4629059	4635020	4656373	4641778	4637174	4641816	GCF_000005845.2_ASM584v2	20000	100	100
GCF_000005845.2_ASM584v2-30000	49.9068	4641652	50.79	GCF_000005845.2_ASM584v2	30000	1	1	1	1	1	1	1	1	GCF_000005845.2_ASM584v2	30000	4641652	4644906	4634796	4634412	4635045	4651891	4641779	4642089	4641830	GCF_000005845.2_ASM584v2	30000	50.79	50.85	50.86	50.86	50.86	50.79	50.79	50.79	50.79	GCF_000005845.2_ASM584v2	30000	4644906	4634796	4634412	4635045	4651891	4641779	4642089	4641830	GCF_000005845.2_ASM584v2	30000	100	100
GCF_000005845.2_ASM584v2-40000	66.9578	4641652	50.79	GCF_000005845.2_ASM584v2	40000	1	1	1	1	1	1	1	1	GCF_000005845.2_ASM584v2	40000	4641652	4647590	4634795	4634554	4635108	4654555	4641787	4642133	4641824	GCF_000005845.2_ASM584v2	40000	50.79	50.86	50.86	50.86	50.86	50.8	50.79	50.79	50.79	GCF_000005845.2_ASM584v2	40000	4647590	4634795	4634554	4635108	4654555	4641787	4642133	4641824	GCF_000005845.2_ASM584v2	40000	100	100
GCF_000005845.2_ASM584v2-50000	83.8877	4641652	50.79	GCF_000005845.2_ASM584v2	50000	1	1	1	1	1	1	1	1	GCF_000005845.2_ASM584v2	50000	4641652	4649007	4634780	4634214	4635169	4655975	4641772	4641713	4641855	GCF_000005845.2_ASM584v2	50000	50.79	50.85	50.86	50.86	50.86	50.78	50.79	50.79	50.79	GCF_000005845.2_ASM584v2	50000	4649007	4634780	4634214	4635169	4655975	4641772	4641713	4641855	GCF_000005845.2_ASM584v2	50000	100	100
GCF_000005845.2_ASM584v2-60000	100.747	4641652	50.79	GCF_000005845.2_ASM584v2	60000	1	1	1	1	1	1	1	1	GCF_000005845.2_ASM584v2	60000	4641652	4646809	4634786	4634694	4635452	4653798	4641774	4642172	4641866	GCF_000005845.2_ASM584v2	60000	50.79	50.87	50.86	50.86	50.86	50.8	50.79	50.79	50.79	GCF_000005845.2_ASM584v2	60000	4646809	4634786	4634694	4635452	4653798	4641774	4642172	4641866	GCF_000005845.2_ASM584v2	60000	100	100
GCF_000005845.2_ASM584v2-70000	117.298	4641652	50.79	GCF_000005845.2_ASM584v2	70000	1	1	1	1	1	1	1	1	GCF_000005845.2_ASM584v2	70000	4641652	4647627	4634760	4634342	4635544	4654595	4641744	4641693	4641878	GCF_000005845.2_ASM584v2	70000	50.79	50.86	50.86	50.86	50.86	50.79	50.79	50.79	50.79	GCF_000005845.2_ASM584v2	70000	4647627	4634760	4634342	4635544	4654595	4641744	4641693	4641878	GCF_000005845.2_ASM584v2	70000	100	99.999
GCF_000005845.2_ASM584v2-80000	133.784	4641652	50.79	GCF_000005845.2_ASM584v2	80000	1	1	1	1	1	1	1	1	GCF_000005845.2_ASM584v2	80000	4641652	4651933	4634793	4634684	4635971	4658911	4641778	4642015	4642022	GCF_000005845.2_ASM584v2	80000	50.79	50.86	50.86	50.86	50.86	50.79	50.79	50.79	50.78	GCF_000005845.2_ASM584v2	80000	4651933	4634793	4634684	4635971	4658911	4641778	4642015	4642022	GCF_000005845.2_ASM584v2	80000	100	100
GCF_000005845.2_ASM584v2-90000	150.664	4641652	50.79	GCF_000005845.2_ASM584v2	90000	1	1	1	1	1	1	1	1	GCF_000005845.2_ASM584v2	90000	4641652	4651354	4634794	4631367	4636022	4658315	4641769	4638726	4641941	GCF_000005845.2_ASM584v2	90000	50.79	50.86	50.86	50.86	50.86	50.79	50.79	50.79	50.78	GCF_000005845.2_ASM584v2	90000	4651354	4634794	4631367	4636022	4658315	4641769	4638726	4641941	GCF_000005845.2_ASM584v2	90000	100	100
GCF_000005845.2_ASM584v2-100000	167.311	4641652	50.79	GCF_000005845.2_ASM584v2	100000	1	1	1	1	1	1	1	1	GCF_000005845.2_ASM584v2	100000	4641652	4647113	4634796	4634532	4636501	4654089	4641777	4641925	4641871	GCF_000005845.2_ASM584v2	100000	50.79	50.86	50.86	50.86	50.86	50.79	50.79	50.79	50.78	GCF_000005845.2_ASM584v2	100000	4647113	4634796	4634532	4636501	4654089	4641777	4641925	4641871	GCF_000005845.2_ASM584v2	100000	100	100
Sample-ReadNumber	Depth	Length	Raw_GC_Content (%)	Sample	ReadNumber	Canu	FlyE	Wtdbg2	MAECI	Canu+Polishing	FlyE+Polishing	Wtdbg2+Polishing	MAECI+Polishing	Sample	ReadNumber	Reference	Canu	FlyE	Wtdbg2	MAECI	Canu+Polishing	FlyE+Polishing	Wtdbg2+Polishing	MAECI+Polishing	Sample	ReadNumber	Reference	Canu	FlyE	Wtdbg2	MAECI	Canu+Polishing	FlyE+Polishing	Wtdbg2+Polishing	MAECI+Polishing	Sample	ReadNumber	Canu	FlyE	Wtdbg2	MAECI	Canu+Polishing	FlyE+Polishing	Wtdbg2+Polishing	MAECI+Polishing	Sample	ReadNumber	Canu	FlyE
GCF_000006765.1_ASM676v1-10000	12.3768	6264404	66.56	GCF_000006765.1_ASM676v1	10000	22	1	10	1	22	1	10	1	GCF_000006765.1_ASM676v1	10000	6264404	6216582	6273908	6167905	6273045	6231208	6266069	6203085	6266326	GCF_000006765.1_ASM676v1	10000	66.56	66.54	66.55	66.57	66.53	66.52	66.53	66.57	66.53	GCF_000006765.1_ASM676v1	10000	601527	6273908	879330	6273045	602976	6266069	884429	6266326	GCF_000006765.1_ASM676v1	10000	99.321	100
GCF_000006765.1_ASM676v1-20000	24.9053	6264404	66.56	GCF_000006765.1_ASM676v1	20000	1	1	1	1	1	1	1	1	GCF_000006765.1_ASM676v1	20000	6264404	6273883	6262619	6258661	6263021	6276241	6264496	6263408	6264511	GCF_000006765.1_ASM676v1	20000	66.56	66.56	66.56	66.56	66.56	66.53	66.53	66.54	66.53	GCF_000006765.1_ASM676v1	20000	6273883	6262619	6258661	6263021	6276241	6264496	6263408	6264511	GCF_000006765.1_ASM676v1	20000	100	100
GCF_000006765.1_ASM676v1-30000	37.0627	6264404	66.56	GCF_000006765.1_ASM676v1	30000	1	1	1	1	1	1	1	1	GCF_000006765.1_ASM676v1	30000	6264404	6273613	6262402	6258951	6262714	6275601	6264367	6262157	6264373	GCF_000006765.1_ASM676v1	30000	66.56	66.57	66.56	66.56	66.56	66.54	66.54	66.53	66.54	GCF_000006765.1_ASM676v1	30000	6273613	6262402	6258951	6262714	6275601	6264367	6262157	6264373	GCF_000006765.1_ASM676v1	30000	100	99.998
GCF_000006765.1_ASM676v1-40000	49.7269	6264404	66.56	GCF_000006765.1_ASM676v1	40000	1	1	1	1	1	1	1	1	GCF_000006765.1_ASM676v1	40000	6264404	6273517	6262517	6252624	6263021	6275481	6264482	6255500	6264459	GCF_000006765.1_ASM676v1	40000	66.56	66.56	66.56	66.56	66.56	66.53	66.53	66.53	66.53	GCF_000006765.1_ASM676v1	40000	6273517	6262517	6252624	6263021	6275481	6264482	6255500	6264459	GCF_000006765.1_ASM676v1	40000	100	100
GCF_000006765.1_ASM676v1-50000	61.8473	6264404	66.56	GCF_000006765.1_ASM676v1	50000	2	1	1	1	2	1	1	1	GCF_000006765.1_ASM676v1	50000	6264404	6286494	6262525	6257241	6263180	6288461	6264495	6260078	6264507	GCF_000006765.1_ASM676v1	50000	66.56	66.57	66.56	66.56	66.56	66.54	66.53	66.53	66.53	GCF_000006765.1_ASM676v1	50000	6272520	6262525	6257241	6263180	6274487	6264495	6260078	6264507	GCF_000006765.1_ASM676v1	50000	100	100
GCF_000006765.1_ASM676v1-60000	74.4623	6264404	66.56	GCF_000006765.1_ASM676v1	60000	2	1	1	1	2	1	1	1	GCF_000006765.1_ASM676v1	60000	6264404	6285556	6262520	6253163	6263356	6287522	6264495	6255821	6264453	GCF_000006765.1_ASM676v1	60000	66.56	66.57	66.56	66.56	66.57	66.54	66.53	66.54	66.53	GCF_000006765.1_ASM676v1	60000	6273194	6262520	6253163	6263356	6275160	6264495	6255821	6264453	GCF_000006765.1_ASM676v1	60000	100	100
GCF_000006765.1_ASM676v1-70000	86.8743	6264404	66.56	GCF_000006765.1_ASM676v1	70000	1	1	1	1	1	1	1	1	GCF_000006765.1_ASM676v1	70000	6264404	6273066	6262495	6252271	6263595	6275033	6264450	6254858	6264425	GCF_000006765.1_ASM676v1	70000	66.56	66.56	66.56	66.56	66.57	66.53	66.53	66.53	66.53	GCF_000006765.1_ASM676v1	70000	6273066	6262495	6252271	6263595	6275033	6264450	6254858	6264425	GCF_000006765.1_ASM676v1	70000	100	99.999
GCF_000006765.1_ASM676v1-80000	99.1902	6264404	66.56	GCF_000006765.1_ASM676v1	80000	1	1	1	1	1	1	1	1	GCF_000006765.1_ASM676v1	80000	6264404	6274645	6262521	6253827	6263937	6276610	6264505	6256306	6264466	GCF_000006765.1_ASM676v1	80000	66.56	66.56	66.56	66.56	66.57	66.53	66.53	66.53	66.53	GCF_000006765.1_ASM676v1	80000	6274645	6262521	6253827	6263937	6276610	6264505	6256306	6264466	GCF_000006765.1_ASM676v1	80000	100	100
GCF_000006765.1_ASM676v1-90000	111.355	6264404	66.56	GCF_000006765.1_ASM676v1	90000	1	1	5	1	1	1	5	1	GCF_000006765.1_ASM676v1	90000	6264404	6276274	6262526	6239577	6264203	6278240	6264493	6242057	6264454	GCF_000006765.1_ASM676v1	90000	66.56	66.56	66.56	66.55	66.57	66.53	66.53	66.52	66.53	GCF_000006765.1_ASM676v1	90000	6276274	6262526	1936334	6264203	6278240	6264493	1937130	6264454	GCF_000006765.1_ASM676v1	90000	100	100
GCF_000006765.1_ASM676v1-100000	123.753	6264404	66.56	GCF_000006765.1_ASM676v1	100000	1	1	1	1	1	1	1	1	GCF_000006765.1_ASM676v1	100000	6264404	6276826	6262521	6262342	6264657	6278801	6264486	6264812	6264394	GCF_000006765.1_ASM676v1	100000	66.56	66.57	66.56	66.56	66.57	66.54	66.53	66.54	66.53	GCF_000006765.1_ASM676v1	100000	6276826	6262521	6262342	6264657	6278801	6264486	6264812	6264394	GCF_000006765.1_ASM676v1	100000	100	100
Sample-ReadNumber	Depth	Length	Raw_GC_Content (%)	Sample	ReadNumber	Canu	FlyE	Wtdbg2	MAECI	Canu+Polishing	FlyE+Polishing	Wtdbg2+Polishing	MAECI+Polishing	Sample	ReadNumber	Reference	Canu	FlyE	Wtdbg2	MAECI	Canu+Polishing	FlyE+Polishing	Wtdbg2+Polishing	MAECI+Polishing	Sample	ReadNumber	Reference	Canu	FlyE	Wtdbg2	MAECI	Canu+Polishing	FlyE+Polishing	Wtdbg2+Polishing	MAECI+Polishing	Sample	ReadNumber	Canu	FlyE	Wtdbg2	MAECI	Canu+Polishing	FlyE+Polishing	Wtdbg2+Polishing	MAECI+Polishing	Sample	ReadNumber	Canu	FlyE
GCF_000009085.1_ASM908v1-10000	47.0506	1641481	30.55	GCF_000009085.1_ASM908v1	10000	1	1	1	1	1	1	1	1	GCF_000009085.1_ASM908v1	10000	1641481	1638305	1627304	1621352	1627413	1652483	1641544	1636225	1641618	GCF_000009085.1_ASM908v1	10000	30.55	30.8	30.81	30.77	30.81	30.57	30.58	30.53	30.57	GCF_000009085.1_ASM908v1	10000	1638305	1627304	1621352	1627413	1652483	1641544	1636225	1641618	GCF_000009085.1_ASM908v1	10000	100	99.999
GCF_000009085.1_ASM908v1-20000	94.3995	1641481	30.55	GCF_000009085.1_ASM908v1	20000	2	1	1	1	2	1	1	1	GCF_000009085.1_ASM908v1	20000	1641481	1653062	1627269	1626787	1627511	1667230	1641518	1641432	1641619	GCF_000009085.1_ASM908v1	20000	30.55	30.81	30.81	30.81	30.81	30.58	30.58	30.57	30.57	GCF_000009085.1_ASM908v1	20000	1639729	1627269	1626787	1627511	1653897	1641518	1641432	1641619	GCF_000009085.1_ASM908v1	20000	100	99.997
GCF_000009085.1_ASM908v1-30000	141.415	1641481	30.55	GCF_000009085.1_ASM908v1	30000	1	1	1	1	1	1	1	1	GCF_000009085.1_ASM908v1	30000	1641481	1641189	1627331	1622571	1627860	1655332	1641572	1637205	1641789	GCF_000009085.1_ASM908v1	30000	30.55	30.8	30.81	30.77	30.8	30.57	30.58	30.54	30.57	GCF_000009085.1_ASM908v1	30000	1641189	1627331	1622571	1627860	1655332	1641572	1637205	1641789	GCF_000009085.1_ASM908v1	30000	100	100
GCF_000009085.1_ASM908v1-40000	188.577	1641481	30.55	GCF_000009085.1_ASM908v1	40000	1	1	1	1	1	1	1	1	GCF_000009085.1_ASM908v1	40000	1641481	1643319	1627306	1627236	1628202	1657466	1641555	1641817	1641928	GCF_000009085.1_ASM908v1	40000	30.55	30.81	30.81	30.81	30.8	30.59	30.58	30.58	30.57	GCF_000009085.1_ASM908v1	40000	1643319	1627306	1627236	1628202	1657466	1641555	1641817	1641928	GCF_000009085.1_ASM908v1	40000	100	100
GCF_000009085.1_ASM908v1-50000	235.706	1641481	30.55	GCF_000009085.1_ASM908v1	50000	1	1	1	1	1	1	1	1	GCF_000009085.1_ASM908v1	50000	1641481	1642752	1627300	1626906	1628664	1656857	1641537	1641527	1642024	GCF_000009085.1_ASM908v1	50000	30.55	30.78	30.81	30.81	30.8	30.55	30.58	30.58	30.57	GCF_000009085.1_ASM908v1	50000	1642752	1627300	1626906	1628664	1656857	1641537	1641527	1642024	GCF_000009085.1_ASM908v1	50000	100	99.998
GCF_000009085.1_ASM908v1-60000	283.069	1641481	30.55	GCF_000009085.1_ASM908v1	60000	1	1	1	1	1	1	1	1	GCF_000009085.1_ASM908v1	60000	1641481	1641767	1627309	1621500	1629147	1655885	1641557	1636095	1642154	GCF_000009085.1_ASM908v1	60000	30.55	30.79	30.81	30.77	30.79	30.56	30.58	30.53	30.57	GCF_000009085.1_ASM908v1	60000	1641767	1627309	1621500	1629147	1655885	1641557	1636095	1642154	GCF_000009085.1_ASM908v1	60000	100	100
GCF_000009085.1_ASM908v1-70000	328.431	1641481	30.55	GCF_000009085.1_ASM908v1	70000	1	1	1	1	1	1	1	1	GCF_000009085.1_ASM908v1	70000	1641481	1639710	1627310	1627374	1629665	1653895	1641550	1641995	1642193	GCF_000009085.1_ASM908v1	70000	30.55	30.8	30.81	30.81	30.79	30.57	30.58	30.58	30.56	GCF_000009085.1_ASM908v1	70000	1639710	1627310	1627374	1629665	1653895	1641550	1641995	1642193	GCF_000009085.1_ASM908v1	70000	100	100
GCF_000009085.1_ASM908v1-80000	377.625	1641481	30.55	GCF_000009085.1_ASM908v1	80000	1	1	1	1	1	1	1	1	GCF_000009085.1_ASM908v1	80000	1641481	1642111	1627271	1621538	1630203	1656279	1641513	1636152	1642210	GCF_000009085.1_ASM908v1	80000	30.55	30.81	30.81	30.77	30.78	30.59	30.58	30.53	30.56	GCF_000009085.1_ASM908v1	80000	1642111	1627271	1621538	1630203	1656279	1641513	1636152	1642210	GCF_000009085.1_ASM908v1	80000	100	99.998
GCF_000009085.1_ASM908v1-90000	424.144	1641481	30.55	GCF_000009085.1_ASM908v1	90000	1	1	1	1	1	1	1	1	GCF_000009085.1_ASM908v1	90000	1641481	1643355	1627308	1627264	1630668	1657499	1641554	1641846	1642364	GCF_000009085.1_ASM908v1	90000	30.55	30.8	30.81	30.81	30.77	30.57	30.58	30.58	30.56	GCF_000009085.1_ASM908v1	90000	1643355	1627308	1627264	1630668	1657499	1641554	1641846	1642364	GCF_000009085.1_ASM908v1	90000	100	100
GCF_000009085.1_ASM908v1-100000	470.145	1641481	30.55	GCF_000009085.1_ASM908v1	100000	1	1	1	1	1	1	1	1	GCF_000009085.1_ASM908v1	100000	1641481	1642559	1627291	1610367	1631307	1656750	1641532	1624792	1642434	GCF_000009085.1_ASM908v1	100000	30.55	30.79	30.81	30.82	30.77	30.56	30.58	30.59	30.56	GCF_000009085.1_ASM908v1	100000	1642559	1627291	1610367	1631307	1656750	1641532	1624792	1642434	GCF_000009085.1_ASM908v1	100000	100	99.999
Sample-ReadNumber	Depth	Length	Raw_GC_Content (%)	Sample	ReadNumber	Canu	FlyE	Wtdbg2	MAECI	Canu+Polishing	FlyE+Polishing	Wtdbg2+Polishing	MAECI+Polishing	Sample	ReadNumber	Reference	Canu	FlyE	Wtdbg2	MAECI	Canu+Polishing	FlyE+Polishing	Wtdbg2+Polishing	MAECI+Polishing	Sample	ReadNumber	Reference	Canu	FlyE	Wtdbg2	MAECI	Canu+Polishing	FlyE+Polishing	Wtdbg2+Polishing	MAECI+Polishing	Sample	ReadNumber	Canu	FlyE	Wtdbg2	MAECI	Canu+Polishing	FlyE+Polishing	Wtdbg2+Polishing	MAECI+Polishing	Sample	ReadNumber	Canu	FlyE
GCF_000013285.1_ASM1328v1-10000	23.8556	3256683	28.38	GCF_000013285.1_ASM1328v1	10000	1	1	1	1	1	1	1	1	GCF_000013285.1_ASM1328v1	10000	3256683	3236961	3241735	3234698	3241780	3252680	3256793	3253022	3256886	GCF_000013285.1_ASM1328v1	10000	28.38	28.5	28.51	28.5	28.51	28.39	28.41	28.38	28.41	GCF_000013285.1_ASM1328v1	10000	3236961	3241735	3234698	3241780	3252680	3256793	3253022	3256886	GCF_000013285.1_ASM1328v1	10000	99.872	99.999
GCF_000013285.1_ASM1328v1-20000	47.6794	3256683	28.38	GCF_000013285.1_ASM1328v1	20000	1	1	1	1	1	1	1	1	GCF_000013285.1_ASM1328v1	20000	3256683	3255166	3241551	3093989	3241828	3270396	3256820	3109758	3256941	GCF_000013285.1_ASM1328v1	20000	28.38	28.5	28.51	28.52	28.51	28.4	28.41	28.4	28.41	GCF_000013285.1_ASM1328v1	20000	3255166	3241551	3093989	3241828	3270396	3256820	3109758	3256941	GCF_000013285.1_ASM1328v1	20000	100	100
GCF_000013285.1_ASM1328v1-30000	71.7754	3256683	28.38	GCF_000013285.1_ASM1328v1	30000	1	1	1	1	1	1	1	1	GCF_000013285.1_ASM1328v1	30000	3256683	3256817	3241547	3241321	3241940	3272077	3256834	3257566	3257043	GCF_000013285.1_ASM1328v1	30000	28.38	28.52	28.51	28.52	28.51	28.41	28.41	28.41	28.4	GCF_000013285.1_ASM1328v1	30000	3256817	3241547	3241321	3241940	3272077	3256834	3257566	3257043	GCF_000013285.1_ASM1328v1	30000	100	100
GCF_000013285.1_ASM1328v1-40000	95.2097	3256683	28.38	GCF_000013285.1_ASM1328v1	40000	1	1	1	1	1	1	1	1	GCF_000013285.1_ASM1328v1	40000	3256683	3254067	3241514	3236549	3242164	3269316	3256802	3252673	3257033	GCF_000013285.1_ASM1328v1	40000	28.38	28.51	28.51	28.49	28.51	28.41	28.41	28.38	28.4	GCF_000013285.1_ASM1328v1	40000	3254067	3241514	3236549	3242164	3269316	3256802	3252673	3257033	GCF_000013285.1_ASM1328v1	40000	100	99.999
GCF_000013285.1_ASM1328v1-50000	118.974	3256683	28.38	GCF_000013285.1_ASM1328v1	50000	1	1	1	1	1	1	1	1	GCF_000013285.1_ASM1328v1	50000	3256683	3256294	3241543	3240793	3242570	3271512	3256831	3256765	3257208	GCF_000013285.1_ASM1328v1	50000	28.38	28.51	28.51	28.51	28.51	28.41	28.41	28.41	28.4	GCF_000013285.1_ASM1328v1	50000	3256294	3241543	3240793	3242570	3271512	3256831	3256765	3257208	GCF_000013285.1_ASM1328v1	50000	100	100
GCF_000013285.1_ASM1328v1-60000	142.738	3256683	28.38	GCF_000013285.1_ASM1328v1	60000	1	1	1	1	1	1	1	1	GCF_000013285.1_ASM1328v1	60000	3256683	3255459	3241524	3235508	3242945	3270700	3256814	3251469	3257284	GCF_000013285.1_ASM1328v1	60000	28.38	28.5	28.51	28.49	28.51	28.4	28.41	28.38	28.4	GCF_000013285.1_ASM1328v1	60000	3255459	3241524	3235508	3242945	3270700	3256814	3251469	3257284	GCF_000013285.1_ASM1328v1	60000	100	99.999
GCF_000013285.1_ASM1328v1-70000	166.274	3256683	28.38	GCF_000013285.1_ASM1328v1	70000	1	1	1	1	1	1	1	1	GCF_000013285.1_ASM1328v1	70000	3256683	3254918	3241542	3241180	3243124	3270149	3256829	3257120	3257378	GCF_000013285.1_ASM1328v1	70000	28.38	28.52	28.51	28.51	28.5	28.41	28.41	28.41	28.4	GCF_000013285.1_ASM1328v1	70000	3254918	3241542	3241180	3243124	3270149	3256829	3257120	3257378	GCF_000013285.1_ASM1328v1	70000	100	100
GCF_000013285.1_ASM1328v1-80000	189.972	3256683	28.38	GCF_000013285.1_ASM1328v1	80000	1	1	1	1	1	1	1	1	GCF_000013285.1_ASM1328v1	80000	3256683	3256418	3241567	3241239	3243727	3271643	3256831	3257216	3257484	GCF_000013285.1_ASM1328v1	80000	28.38	28.51	28.51	28.51	28.5	28.4	28.41	28.41	28.4	GCF_000013285.1_ASM1328v1	80000	3256418	3241567	3241239	3243727	3271643	3256831	3257216	3257484	GCF_000013285.1_ASM1328v1	80000	100	100
GCF_000013285.1_ASM1328v1-90000	213.629	3256683	28.38	GCF_000013285.1_ASM1328v1	90000	2	1	1	1	2	1	1	1	GCF_000013285.1_ASM1328v1	90000	3256683	3268798	3241539	3237481	3244007	3284045	3256829	3253470	3257540	GCF_000013285.1_ASM1328v1	90000	28.38	28.52	28.51	28.51	28.5	28.42	28.41	28.41	28.4	GCF_000013285.1_ASM1328v1	90000	3253772	3241539	3237481	3244007	3269019	3256829	3253470	3257540	GCF_000013285.1_ASM1328v1	90000	100	100
GCF_000013285.1_ASM1328v1-100000	238.258	3256683	28.38	GCF_000013285.1_ASM1328v1	100000	2	1	1	1	2	1	1	1	GCF_000013285.1_ASM1328v1	100000	3256683	3266381	3241536	3241216	3244932	3281587	3256807	3257223	3257764	GCF_000013285.1_ASM1328v1	100000	28.38	28.5	28.51	28.51	28.5	28.4	28.41	28.41	28.4	GCF_000013285.1_ASM1328v1	100000	3253888	3241536	3241216	3244932	3269094	3256807	3257223	3257764	GCF_000013285.1_ASM1328v1	100000	100	100
Sample-ReadNumber	Depth	Length	Raw_GC_Content (%)	Sample	ReadNumber	Canu	FlyE	Wtdbg2	MAECI	Canu+Polishing	FlyE+Polishing	Wtdbg2+Polishing	MAECI+Polishing	Sample	ReadNumber	Reference	Canu	FlyE	Wtdbg2	MAECI	Canu+Polishing	FlyE+Polishing	Wtdbg2+Polishing	MAECI+Polishing	Sample	ReadNumber	Reference	Canu	FlyE	Wtdbg2	MAECI	Canu+Polishing	FlyE+Polishing	Wtdbg2+Polishing	MAECI+Polishing	Sample	ReadNumber	Canu	FlyE	Wtdbg2	MAECI	Canu+Polishing	FlyE+Polishing	Wtdbg2+Polishing	MAECI+Polishing	Sample	ReadNumber	Canu	FlyE
GCF_000013425.1_ASM1342v1-10000	27.4783	2821361	32.87	GCF_000013425.1_ASM1342v1	10000	1	1	1	1	1	1	1	1	GCF_000013425.1_ASM1342v1	10000	2821361	2826067	2813822	2807509	2813996	2833714	2821420	2815873	2821459	GCF_000013425.1_ASM1342v1	10000	32.87	32.94	32.95	32.94	32.95	32.88	32.89	32.86	32.89	GCF_000013425.1_ASM1342v1	10000	2826067	2813822	2807509	2813996	2833714	2821420	2815873	2821459	GCF_000013425.1_ASM1342v1	10000	100	99.999
GCF_000013425.1_ASM1342v1-20000	55.1593	2821361	32.87	GCF_000013425.1_ASM1342v1	20000	1	1	1	1	1	1	1	1	GCF_000013425.1_ASM1342v1	20000	2821361	2826899	2813801	2812649	2814018	2834524	2821440	2820979	2821503	GCF_000013425.1_ASM1342v1	20000	32.87	32.96	32.95	32.96	32.95	32.89	32.89	32.89	32.89	GCF_000013425.1_ASM1342v1	20000	2826899	2813801	2812649	2814018	2834524	2821440	2820979	2821503	GCF_000013425.1_ASM1342v1	20000	100	100
GCF_000013425.1_ASM1342v1-30000	82.3509	2821361	32.87	GCF_000013425.1_ASM1342v1	30000	1	1	1	1	1	1	1	1	GCF_000013425.1_ASM1342v1	30000	2821361	2829639	2813787	2813585	2814177	2837250	2821437	2821761	2821556	GCF_000013425.1_ASM1342v1	30000	32.87	32.96	32.95	32.96	32.95	32.89	32.89	32.89	32.89	GCF_000013425.1_ASM1342v1	30000	2829639	2813787	2813585	2814177	2837250	2821437	2821761	2821556	GCF_000013425.1_ASM1342v1	30000	100	99.999
GCF_000013425.1_ASM1342v1-40000	109.918	2821361	32.87	GCF_000013425.1_ASM1342v1	40000	1	1	1	1	1	1	1	1	GCF_000013425.1_ASM1342v1	40000	2821361	2828672	2813800	2813715	2814375	2836289	2821447	2821775	2821604	GCF_000013425.1_ASM1342v1	40000	32.87	32.96	32.95	32.96	32.95	32.89	32.89	32.89	32.89	GCF_000013425.1_ASM1342v1	40000	2828672	2813800	2813715	2814375	2836289	2821447	2821775	2821604	GCF_000013425.1_ASM1342v1	40000	100	100
GCF_000013425.1_ASM1342v1-50000	137.294	2821361	32.87	GCF_000013425.1_ASM1342v1	50000	1	1	1	1	1	1	1	1	GCF_000013425.1_ASM1342v1	50000	2821361	2828029	2813786	2813400	2814560	2835641	2821432	2821424	2821617	GCF_000013425.1_ASM1342v1	50000	32.87	32.95	32.95	32.96	32.95	32.88	32.89	32.89	32.89	GCF_000013425.1_ASM1342v1	50000	2828029	2813786	2813400	2814560	2835641	2821432	2821424	2821617	GCF_000013425.1_ASM1342v1	50000	100	99.999
GCF_000013425.1_ASM1342v1-60000	165.08	2821361	32.87	GCF_000013425.1_ASM1342v1	60000	1	1	1	1	1	1	1	1	GCF_000013425.1_ASM1342v1	60000	2821361	2829253	2813803	2813324	2814937	2836866	2821449	2821386	2821658	GCF_000013425.1_ASM1342v1	60000	32.87	32.95	32.95	32.96	32.95	32.89	32.89	32.89	32.89	GCF_000013425.1_ASM1342v1	60000	2829253	2813803	2813324	2814937	2836866	2821449	2821386	2821658	GCF_000013425.1_ASM1342v1	60000	100	100
GCF_000013425.1_ASM1342v1-70000	191.995	2821361	32.87	GCF_000013425.1_ASM1342v1	70000	1	1	1	1	1	1	1	1	GCF_000013425.1_ASM1342v1	70000	2821361	2829607	2813744	2813898	2815360	2837230	2821381	2821603	2821771	GCF_000013425.1_ASM1342v1	70000	32.87	32.96	32.95	32.96	32.95	32.9	32.89	32.89	32.88	GCF_000013425.1_ASM1342v1	70000	2829607	2813744	2813898	2815360	2837230	2821381	2821603	2821771	GCF_000013425.1_ASM1342v1	70000	100	99.997
GCF_000013425.1_ASM1342v1-80000	220.571	2821361	32.87	GCF_000013425.1_ASM1342v1	80000	2	1	1	1	2	1	1	1	GCF_000013425.1_ASM1342v1	80000	2821361	2840567	2813801	2812002	2815954	2848172	2821446	2820053	2821856	GCF_000013425.1_ASM1342v1	80000	32.87	32.96	32.95	32.95	32.95	32.9	32.89	32.89	32.88	GCF_000013425.1_ASM1342v1	80000	2827009	2813801	2812002	2815954	2834614	2821446	2820053	2821856	GCF_000013425.1_ASM1342v1	80000	100	100
GCF_000013425.1_ASM1342v1-90000	247.711	2821361	32.87	GCF_000013425.1_ASM1342v1	90000	1	1	1	1	1	1	1	1	GCF_000013425.1_ASM1342v1	90000	2821361	2829482	2813802	2813066	2816321	2837105	2821443	2821129	2821893	GCF_000013425.1_ASM1342v1	90000	32.87	32.95	32.95	32.96	32.95	32.89	32.89	32.89	32.88	GCF_000013425.1_ASM1342v1	90000	2829482	2813802	2813066	2816321	2837105	2821443	2821129	2821893	GCF_000013425.1_ASM1342v1	90000	100	100
GCF_000013425.1_ASM1342v1-100000	274.528	2821361	32.87	GCF_000013425.1_ASM1342v1	100000	2	1	1	1	2	1	1	1	GCF_000013425.1_ASM1342v1	100000	2821361	2843035	2813786	2813658	2817090	2850644	2821426	2821733	2821948	GCF_000013425.1_ASM1342v1	100000	32.87	32.94	32.95	32.96	32.95	32.88	32.89	32.89	32.88	GCF_000013425.1_ASM1342v1	100000	2827830	2813786	2813658	2817090	2835439	2821426	2821733	2821948	GCF_000013425.1_ASM1342v1	100000	100	99.999
Sample-ReadNumber	Depth	Length	Raw_GC_Content (%)	Sample	ReadNumber	Canu	FlyE	Wtdbg2	MAECI	Canu+Polishing	FlyE+Polishing	Wtdbg2+Polishing	MAECI+Polishing	Sample	ReadNumber	Reference	Canu	FlyE	Wtdbg2	MAECI	Canu+Polishing	FlyE+Polishing	Wtdbg2+Polishing	MAECI+Polishing	Sample	ReadNumber	Reference	Canu	FlyE	Wtdbg2	MAECI	Canu+Polishing	FlyE+Polishing	Wtdbg2+Polishing	MAECI+Polishing	Sample	ReadNumber	Canu	FlyE	Wtdbg2	MAECI	Canu+Polishing	FlyE+Polishing	Wtdbg2+Polishing	MAECI+Polishing	Sample	ReadNumber	Canu	FlyE
GCF_000196035.1_ASM19603v1-10000	26.3092	2944528	37.98	GCF_000196035.1_ASM19603v1	10000	1	1	1	1	1	1	1	1	GCF_000196035.1_ASM19603v1	10000	2944528	2944887	2932542	2920348	2932712	2957157	2944604	2934090	2944705	GCF_000196035.1_ASM19603v1	10000	37.98	38.15	38.13	38.1	38.13	38.01	37.99	37.95	37.99	GCF_000196035.1_ASM19603v1	10000	2944887	2932542	2920348	2932712	2957157	2944604	2934090	2944705	GCF_000196035.1_ASM19603v1	10000	100	100
GCF_000196035.1_ASM19603v1-20000	52.6201	2944528	37.98	GCF_000196035.1_ASM19603v1	20000	1	2	1	1	1	2	1	1	GCF_000196035.1_ASM19603v1	20000	2944528	2944176	2938392	2932090	2944448	2956319	2950548	2944917	2956510	GCF_000196035.1_ASM19603v1	20000	37.98	38.14	38.16	38.14	38.15	38.01	38.02	38	38.01	GCF_000196035.1_ASM19603v1	20000	2944176	2932458	2932090	2944448	2956319	2944614	2944917	2956510	GCF_000196035.1_ASM19603v1	20000	100	99.998
GCF_000196035.1_ASM19603v1-30000	79.2403	2944528	37.98	GCF_000196035.1_ASM19603v1	30000	1	1	1	1	1	1	1	1	GCF_000196035.1_ASM19603v1	30000	2944528	2945526	2932500	2932236	2932784	2957653	2944663	2944971	2944806	GCF_000196035.1_ASM19603v1	30000	37.98	38.12	38.13	38.14	38.13	37.98	37.99	38	37.99	GCF_000196035.1_ASM19603v1	30000	2945526	2932500	2932236	2932784	2957653	2944663	2944971	2944806	GCF_000196035.1_ASM19603v1	30000	100	100
GCF_000196035.1_ASM19603v1-40000	105.362	2944528	37.98	GCF_000196035.1_ASM19603v1	40000	1	1	1	1	1	1	1	1	GCF_000196035.1_ASM19603v1	40000	2944528	2946226	2932415	2932355	2932907	2958336	2944575	2944963	2944794	GCF_000196035.1_ASM19603v1	40000	37.98	38.13	38.13	38.14	38.13	37.99	37.99	38	37.99	GCF_000196035.1_ASM19603v1	40000	2946226	2932415	2932355	2932907	2958336	2944575	2944963	2944794	GCF_000196035.1_ASM19603v1	40000	100	99.997
GCF_000196035.1_ASM19603v1-50000	131.789	2944528	37.98	GCF_000196035.1_ASM19603v1	50000	1	1	1	1	1	1	1	1	GCF_000196035.1_ASM19603v1	50000	2944528	2943410	2932489	2926737	2933154	2955555	2938625	2939268	2944899	GCF_000196035.1_ASM19603v1	50000	37.98	38.14	38.13	38.11	38.13	38	37.97	37.97	37.99	GCF_000196035.1_ASM19603v1	50000	2943410	2932489	2926737	2933154	2955555	2938625	2939268	2944899	GCF_000196035.1_ASM19603v1	50000	100	99.999
GCF_000196035.1_ASM19603v1-60000	158.232	2944528	37.98	GCF_000196035.1_ASM19603v1	60000	1	1	1	1	1	1	1	1	GCF_000196035.1_ASM19603v1	60000	2944528	2946702	2932519	2927125	2933604	2958804	2944671	2939670	2945080	GCF_000196035.1_ASM19603v1	60000	37.98	38.11	38.13	38.11	38.13	37.97	38	37.97	37.99	GCF_000196035.1_ASM19603v1	60000	2946702	2932519	2927125	2933604	2958804	2944671	2939670	2945080	GCF_000196035.1_ASM19603v1	60000	100	100
GCF_000196035.1_ASM19603v1-70000	184.333	2944528	37.98	GCF_000196035.1_ASM19603v1	70000	1	2	1	1	1	2	1	1	GCF_000196035.1_ASM19603v1	70000	2944528	2945038	2938485	2932048	2946180	2957156	2944625	2944597	2957304	GCF_000196035.1_ASM19603v1	70000	37.98	38.14	38.16	38.14	38.13	38	37.99	37.99	37.99	GCF_000196035.1_ASM19603v1	70000	2945038	2932471	2932048	2946180	2957156	2938611	2944597	2957304	GCF_000196035.1_ASM19603v1	70000	100	99.999
GCF_000196035.1_ASM19603v1-80000	210.466	2944528	37.98	GCF_000196035.1_ASM19603v1	80000	1	1	1	1	1	1	1	1	GCF_000196035.1_ASM19603v1	80000	2944528	2948048	2932503	2932530	2934000	2960158	2938644	2945034	2945184	GCF_000196035.1_ASM19603v1	80000	37.98	38.14	38.13	38.14	38.13	38.01	37.97	37.99	37.99	GCF_000196035.1_ASM19603v1	80000	2948048	2932503	2932530	2934000	2960158	2938644	2945034	2945184	GCF_000196035.1_ASM19603v1	80000	100	99.997
GCF_000196035.1_ASM19603v1-90000	236.428	2944528	37.98	GCF_000196035.1_ASM19603v1	90000	1	1	1	1	1	1	1	1	GCF_000196035.1_ASM19603v1	90000	2944528	2947040	2932487	2932514	2934441	2959157	2938631	2945042	2945341	GCF_000196035.1_ASM19603v1	90000	37.98	38.13	38.13	38.14	38.13	37.99	37.97	38	37.99	GCF_000196035.1_ASM19603v1	90000	2947040	2932487	2932514	2934441	2959157	2938631	2945042	2945341	GCF_000196035.1_ASM19603v1	90000	100	100
GCF_000196035.1_ASM19603v1-100000	263.622	2944528	37.98	GCF_000196035.1_ASM19603v1	100000	1	1	1	1	1	1	1	1	GCF_000196035.1_ASM19603v1	100000	2944528	2946820	2932485	2932687	2934886	2958955	2938623	2945230	2945302	GCF_000196035.1_ASM19603v1	100000	37.98	38.14	38.13	38.14	38.13	38	37.97	37.99	37.98	GCF_000196035.1_ASM19603v1	100000	2946820	2932485	2932687	2934886	2958955	2938623	2945230	2945302	GCF_000196035.1_ASM19603v1	100000	100	99.999
Sample-ReadNumber	Depth	Length	Raw_GC_Content (%)	Sample	ReadNumber	Canu	FlyE	Wtdbg2	MAECI	Canu+Polishing	FlyE+Polishing	Wtdbg2+Polishing	MAECI+Polishing	Sample	ReadNumber	Reference	Canu	FlyE	Wtdbg2	MAECI	Canu+Polishing	FlyE+Polishing	Wtdbg2+Polishing	MAECI+Polishing	Sample	ReadNumber	Reference	Canu	FlyE	Wtdbg2	MAECI	Canu+Polishing	FlyE+Polishing	Wtdbg2+Polishing	MAECI+Polishing	Sample	ReadNumber	Canu	FlyE	Wtdbg2	MAECI	Canu+Polishing	FlyE+Polishing	Wtdbg2+Polishing	MAECI+Polishing	Sample	ReadNumber	Canu	FlyE
GCF_000770155.1_ASM77015v1-10000	15.966	4848754	55.03	GCF_000770155.1_ASM77015v1	10000	2	1	1	1	2	1	1	1	GCF_000770155.1_ASM77015v1	10000	4848754	4838169	4844514	4732346	4844196	4847985	4848871	4749694	4848995	GCF_000770155.1_ASM77015v1	10000	55.03	55.09	55.09	55.17	55.09	55.02	55.02	55.1	55.02	GCF_000770155.1_ASM77015v1	10000	4769253	4844514	4732346	4844196	4778821	4848871	4749694	4848995	GCF_000770155.1_ASM77015v1	10000	99.973	99.999
GCF_000770155.1_ASM77015v1-20000	32.0031	4848754	55.03	GCF_000770155.1_ASM77015v1	20000	1	1	1	1	1	1	1	1	GCF_000770155.1_ASM77015v1	20000	4848754	4854538	4842184	4841387	4842566	4861101	4848665	4849158	4848860	GCF_000770155.1_ASM77015v1	20000	55.03	55.08	55.09	55.09	55.09	55.01	55.02	55.02	55.02	GCF_000770155.1_ASM77015v1	20000	4854538	4842184	4841387	4842566	4861101	4848665	4849158	4848860	GCF_000770155.1_ASM77015v1	20000	100	99.996
GCF_000770155.1_ASM77015v1-30000	47.8254	4848754	55.03	GCF_000770155.1_ASM77015v1	30000	1	1	1	1	1	1	1	1	GCF_000770155.1_ASM77015v1	30000	4848754	4857186	4842326	4841110	4842595	4863700	4848848	4848348	4848887	GCF_000770155.1_ASM77015v1	30000	55.03	55.09	55.09	55.09	55.09	55.02	55.02	55.02	55.02	GCF_000770155.1_ASM77015v1	30000	4857186	4842326	4841110	4842595	4863700	4848848	4848348	4848887	GCF_000770155.1_ASM77015v1	30000	100	100
GCF_000770155.1_ASM77015v1-40000	64.1238	4848754	55.03	GCF_000770155.1_ASM77015v1	40000	1	1	1	1	1	1	1	1	GCF_000770155.1_ASM77015v1	40000	4848754	4854379	4842318	4841957	4842697	4860892	4848842	4849111	4848886	GCF_000770155.1_ASM77015v1	40000	55.03	55.1	55.09	55.09	55.09	55.03	55.02	55.02	55.02	GCF_000770155.1_ASM77015v1	40000	4854379	4842318	4841957	4842697	4860892	4848842	4849111	4848886	GCF_000770155.1_ASM77015v1	40000	100	100
GCF_000770155.1_ASM77015v1-50000	80.405	4848754	55.03	GCF_000770155.1_ASM77015v1	50000	1	1	1	1	1	1	1	1	GCF_000770155.1_ASM77015v1	50000	4848754	4855971	4842330	4842050	4842980	4862476	4848852	4849181	4848950	GCF_000770155.1_ASM77015v1	50000	55.03	55.09	55.09	55.09	55.09	55.02	55.02	55.02	55.02	GCF_000770155.1_ASM77015v1	50000	4855971	4842330	4842050	4842980	4862476	4848852	4849181	4848950	GCF_000770155.1_ASM77015v1	50000	100	100
GCF_000770155.1_ASM77015v1-60000	96.1176	4848754	55.03	GCF_000770155.1_ASM77015v1	60000	1	1	1	1	1	1	1	1	GCF_000770155.1_ASM77015v1	60000	4848754	4858547	4842336	4841780	4843071	4865057	4848858	4848771	4848893	GCF_000770155.1_ASM77015v1	60000	55.03	55.08	55.09	55.09	55.09	55.02	55.02	55.02	55.02	GCF_000770155.1_ASM77015v1	60000	4858547	4842336	4841780	4843071	4865057	4848858	4848771	4848893	GCF_000770155.1_ASM77015v1	60000	100	100
GCF_000770155.1_ASM77015v1-70000	112.2	4848754	55.03	GCF_000770155.1_ASM77015v1	70000	1	1	1	1	1	1	1	1	GCF_000770155.1_ASM77015v1	70000	4848754	4856100	4842328	4841919	4843291	4862621	4848851	4848866	4848944	GCF_000770155.1_ASM77015v1	70000	55.03	55.09	55.09	55.09	55.09	55.02	55.02	55.02	55.02	GCF_000770155.1_ASM77015v1	70000	4856100	4842328	4841919	4843291	4862621	4848851	4848866	4848944	GCF_000770155.1_ASM77015v1	70000	100	100
GCF_000770155.1_ASM77015v1-80000	128.245	4848754	55.03	GCF_000770155.1_ASM77015v1	80000	2	1	1	1	2	1	1	1	GCF_000770155.1_ASM77015v1	80000	4848754	4866899	4842320	4842320	4843288	4873405	4848840	4849221	4848939	GCF_000770155.1_ASM77015v1	80000	55.03	55.08	55.09	55.09	55.09	55.02	55.02	55.02	55.02	GCF_000770155.1_ASM77015v1	80000	4853235	4842320	4842320	4843288	4859741	4848840	4849221	4848939	GCF_000770155.1_ASM77015v1	80000	100	100
GCF_000770155.1_ASM77015v1-90000	144.073	4848754	55.03	GCF_000770155.1_ASM77015v1	90000	2	1	1	1	2	1	1	1	GCF_000770155.1_ASM77015v1	90000	4848754	4869732	4842330	4841183	4843750	4876236	4848853	4848031	4849019	GCF_000770155.1_ASM77015v1	90000	55.03	55.09	55.09	55.09	55.09	55.03	55.02	55.02	55.02	GCF_000770155.1_ASM77015v1	90000	4854473	4842330	4841183	4843750	4860977	4848853	4848031	4849019	GCF_000770155.1_ASM77015v1	90000	100	100
GCF_000770155.1_ASM77015v1-100000	160.748	4848754	55.03	GCF_000770155.1_ASM77015v1	100000	1	1	1	1	1	1	1	1	GCF_000770155.1_ASM77015v1	100000	4848754	4857998	4842334	4842182	4843935	4864494	4848873	4849170	4848987	GCF_000770155.1_ASM77015v1	100000	55.03	55.08	55.09	55.09	55.09	55.02	55.02	55.02	55.02	GCF_000770155.1_ASM77015v1	100000	4857998	4842334	4842182	4843935	4864494	4848873	4849170	4848987	GCF_000770155.1_ASM77015v1	100000	100	100
Sample-ReadNumber	Depth	Length	Raw_GC_Content (%)	Sample	ReadNumber	Canu	FlyE	Wtdbg2	MAECI	Canu+Polishing	FlyE+Polishing	Wtdbg2+Polishing	MAECI+Polishing	Sample	ReadNumber	Reference	Canu	FlyE	Wtdbg2	MAECI	Canu+Polishing	FlyE+Polishing	Wtdbg2+Polishing	MAECI+Polishing	Sample	ReadNumber	Reference	Canu	FlyE	Wtdbg2	MAECI	Canu+Polishing	FlyE+Polishing	Wtdbg2+Polishing	MAECI+Polishing	Sample	ReadNumber	Canu	FlyE	Wtdbg2	MAECI	Canu+Polishing	FlyE+Polishing	Wtdbg2+Polishing	MAECI+Polishing	Sample	ReadNumber	Canu	FlyE
GCF_003312465.1_ASM331246v1-10000	26.2825	2970937	56.39	GCF_003312465.1_ASM331246v1	10000	1	1	6	1	1	1	6	1	GCF_003312465.1_ASM331246v1	10000	2970937	2976542	2967629	2913218	2967512	2980380	2971205	2918184	2971040	GCF_003312465.1_ASM331246v1	10000	56.39	56.41	56.45	56.58	56.45	56.34	56.38	56.51	56.38	GCF_003312465.1_ASM331246v1	10000	2976542	2967629	1711423	2967512	2980380	2971205	1714386	2971040	GCF_003312465.1_ASM331246v1	10000	100	99.999
GCF_003312465.1_ASM331246v1-20000	52.4521	2970937	56.39	GCF_003312465.1_ASM331246v1	20000	4	2	8	2	4	2	8	2	GCF_003312465.1_ASM331246v1	20000	2970937	3010096	2966811	2895182	2966471	3013775	2970468	2899330	2970058	GCF_003312465.1_ASM331246v1	20000	56.39	56.27	56.45	56.6	56.45	56.2	56.38	56.53	56.38	GCF_003312465.1_ASM331246v1	20000	2589376	2591666	670835	2591312	2592566	2594841	671803	2594426	GCF_003312465.1_ASM331246v1	20000	100	99.974
GCF_003312465.1_ASM331246v1-30000	78.1769	2970937	56.39	GCF_003312465.1_ASM331246v1	30000	1	1	12	1	1	1	12	1	GCF_003312465.1_ASM331246v1	30000	2970937	2979138	2967280	2898586	2967661	2982818	2970947	2902763	2971009	GCF_003312465.1_ASM331246v1	30000	56.39	56.46	56.45	56.56	56.45	56.39	56.38	56.49	56.38	GCF_003312465.1_ASM331246v1	30000	2979138	2967280	1713627	2967661	2982818	2970947	1716135	2971009	GCF_003312465.1_ASM331246v1	30000	100	99.999
GCF_003312465.1_ASM331246v1-40000	104.805	2970937	56.39	GCF_003312465.1_ASM331246v1	40000	1	1	8	1	1	1	8	1	GCF_003312465.1_ASM331246v1	40000	2970937	2979084	2967286	2907346	2967744	2982750	2970943	2911364	2971012	GCF_003312465.1_ASM331246v1	40000	56.39	56.43	56.45	56.55	56.45	56.37	56.38	56.48	56.38	GCF_003312465.1_ASM331246v1	40000	2979084	2967286	1819459	2967744	2982750	2970943	1821910	2971012	GCF_003312465.1_ASM331246v1	40000	100	99.999
GCF_003312465.1_ASM331246v1-50000	130.817	2970937	56.39	GCF_003312465.1_ASM331246v1	50000	1	1	10	1	1	1	10	1	GCF_003312465.1_ASM331246v1	50000	2970937	2979191	2967298	2895791	2967866	2982867	2970953	2899768	2971020	GCF_003312465.1_ASM331246v1	50000	56.39	56.43	56.45	56.57	56.45	56.37	56.38	56.5	56.38	GCF_003312465.1_ASM331246v1	50000	2979191	2967298	579089	2967866	2982867	2970953	579833	2971020	GCF_003312465.1_ASM331246v1	50000	100	100
GCF_003312465.1_ASM331246v1-60000	156.868	2970937	56.39	GCF_003312465.1_ASM331246v1	60000	2	1	6	1	2	1	6	1	GCF_003312465.1_ASM331246v1	60000	2970937	2996305	2967278	2902158	2968227	2999972	2970934	2906098	2971106	GCF_003312465.1_ASM331246v1	60000	56.39	56.41	56.45	56.54	56.45	56.34	56.38	56.47	56.37	GCF_003312465.1_ASM331246v1	60000	2512204	2967278	2023004	2968227	2515248	2970934	2025676	2971106	GCF_003312465.1_ASM331246v1	60000	100	99.992
GCF_003312465.1_ASM331246v1-70000	183.298	2970937	56.39	GCF_003312465.1_ASM331246v1	70000	1	1	4	1	1	1	4	1	GCF_003312465.1_ASM331246v1	70000	2970937	2983139	2967246	2920848	2968808	2986813	2970909	2924757	2971034	GCF_003312465.1_ASM331246v1	70000	56.39	56.44	56.45	56.51	56.45	56.37	56.38	56.44	56.37	GCF_003312465.1_ASM331246v1	70000	2983139	2967246	2296957	2968808	2986813	2970909	2299968	2971034	GCF_003312465.1_ASM331246v1	70000	100	99.998
GCF_003312465.1_ASM331246v1-80000	209.079	2970937	56.39	GCF_003312465.1_ASM331246v1	80000	2	1	3	1	2	1	3	1	GCF_003312465.1_ASM331246v1	80000	2970937	2994426	2967280	2568760	2968754	2998100	2970950	2572272	2971155	GCF_003312465.1_ASM331246v1	80000	56.39	56.44	56.45	56.54	56.45	56.38	56.38	56.47	56.37	GCF_003312465.1_ASM331246v1	80000	2980481	2967280	1965553	2968754	2984155	2970950	1968181	2971155	GCF_003312465.1_ASM331246v1	80000	100	100
GCF_003312465.1_ASM331246v1-90000	235.27	2970937	56.39	GCF_003312465.1_ASM331246v1	90000	2	1	1	1	2	1	1	1	GCF_003312465.1_ASM331246v1	90000	2970937	2996639	2967292	2697988	2969421	3000317	2970951	2701614	2971070	GCF_003312465.1_ASM331246v1	90000	56.39	56.45	56.45	56.6	56.45	56.39	56.38	56.52	56.37	GCF_003312465.1_ASM331246v1	90000	2981307	2967292	2697988	2969421	2984985	2970951	2701614	2971070	GCF_003312465.1_ASM331246v1	90000	100	99.986
GCF_003312465.1_ASM331246v1-100000	261.99	2970937	56.39	GCF_003312465.1_ASM331246v1	100000	1	1	4	1	1	1	4	1	GCF_003312465.1_ASM331246v1	100000	2970937	2980864	2967274	2934653	2969695	2984531	2970917	2938614	2970941	GCF_003312465.1_ASM331246v1	100000	56.39	56.44	56.45	56.5	56.45	56.37	56.38	56.43	56.37	GCF_003312465.1_ASM331246v1	100000	2980864	2967274	2145325	2969695	2984531	2970917	2148163	2970941	GCF_003312465.1_ASM331246v1	100000	100	99.999
Sample-ReadNumber	Depth	Length	Raw_GC_Content (%)	Sample	ReadNumber	Canu	FlyE	Wtdbg2	MAECI	Canu+Polishing	FlyE+Polishing	Wtdbg2+Polishing	MAECI+Polishing	Sample	ReadNumber	Reference	Canu	FlyE	Wtdbg2	MAECI	Canu+Polishing	FlyE+Polishing	Wtdbg2+Polishing	MAECI+Polishing	Sample	ReadNumber	Reference	Canu	FlyE	Wtdbg2	MAECI	Canu+Polishing	FlyE+Polishing	Wtdbg2+Polishing	MAECI+Polishing	Sample	ReadNumber	Canu	FlyE	Wtdbg2	MAECI	Canu+Polishing	FlyE+Polishing	Wtdbg2+Polishing	MAECI+Polishing	Sample	ReadNumber	Canu	FlyE
GCF_003319815.1_ASM331981v1-10000	28.4917	2707177	37.7	GCF_003319815.1_ASM331981v1	10000	1	1	1	1	1	1	1	1	GCF_003319815.1_ASM331981v1	10000	2707177	2691573	2693701	2684050	2693857	2704418	2706363	2698138	2706464	GCF_003319815.1_ASM331981v1	10000	37.7	37.9	37.9	37.88	37.9	37.72	37.73	37.69	37.72	GCF_003319815.1_ASM331981v1	10000	2691573	2693701	2684050	2693857	2704418	2706363	2698138	2706464	GCF_003319815.1_ASM331981v1	10000	99.93	99.995
GCF_003319815.1_ASM331981v1-20000	57.1495	2707177	37.7	GCF_003319815.1_ASM331981v1	20000	1	1	1	1	1	1	1	1	GCF_003319815.1_ASM331981v1	20000	2707177	2691944	2693057	2685677	2692908	2704741	2705805	2699073	2705565	GCF_003319815.1_ASM331981v1	20000	37.7	37.9	37.9	37.88	37.9	37.72	37.72	37.7	37.72	GCF_003319815.1_ASM331981v1	20000	2691944	2693057	2685677	2692908	2704741	2705805	2699073	2705565	GCF_003319815.1_ASM331981v1	20000	99.942	99.976
GCF_003319815.1_ASM331981v1-30000	85.9338	2707177	37.7	GCF_003319815.1_ASM331981v1	30000	1	1	1	1	1	1	1	1	GCF_003319815.1_ASM331981v1	30000	2707177	2691120	2693513	2686933	2693843	2703916	2706272	2700189	2706425	GCF_003319815.1_ASM331981v1	30000	37.7	37.9	37.9	37.88	37.9	37.72	37.72	37.7	37.72	GCF_003319815.1_ASM331981v1	30000	2691120	2693513	2686933	2693843	2703916	2706272	2700189	2706425	GCF_003319815.1_ASM331981v1	30000	99.912	99.997
GCF_003319815.1_ASM331981v1-40000	114.34	2707177	37.7	GCF_003319815.1_ASM331981v1	40000	1	1	1	1	1	1	1	1	GCF_003319815.1_ASM331981v1	40000	2707177	2692149	2698016	2686616	2697553	2704943	2710793	2699749	2710103	GCF_003319815.1_ASM331981v1	40000	37.7	37.9	37.92	37.88	37.92	37.72	37.74	37.7	37.74	GCF_003319815.1_ASM331981v1	40000	2692149	2698016	2686616	2697553	2704943	2710793	2699749	2710103	GCF_003319815.1_ASM331981v1	40000	99.949	99.976
GCF_003319815.1_ASM331981v1-50000	143.166	2707177	37.7	GCF_003319815.1_ASM331981v1	50000	2	1	1	1	2	1	1	1	GCF_003319815.1_ASM331981v1	50000	2707177	2716633	2695652	2686781	2695616	2729380	2708438	2699937	2707956	GCF_003319815.1_ASM331981v1	50000	37.7	37.91	37.91	37.88	37.9	37.74	37.73	37.7	37.73	GCF_003319815.1_ASM331981v1	50000	2079306	2695652	2686781	2695616	2089675	2708438	2699937	2707956	GCF_003319815.1_ASM331981v1	50000	99.983	100
GCF_003319815.1_ASM331981v1-60000	172.005	2707177	37.7	GCF_003319815.1_ASM331981v1	60000	4	1	1	1	4	1	1	1	GCF_003319815.1_ASM331981v1	60000	2707177	2742512	2694729	2686808	2693681	2755161	2707502	2699954	2705791	GCF_003319815.1_ASM331981v1	60000	37.7	37.92	37.91	37.88	37.9	37.75	37.73	37.7	37.72	GCF_003319815.1_ASM331981v1	60000	2077046	2694729	2686808	2693681	2086521	2707502	2699954	2705791	GCF_003319815.1_ASM331981v1	60000	99.969	99.961
GCF_003319815.1_ASM331981v1-70000	200.334	2707177	37.7	GCF_003319815.1_ASM331981v1	70000	1	1	1	1	1	1	1	1	GCF_003319815.1_ASM331981v1	70000	2707177	2691784	2697685	2686541	2697396	2704576	2710462	2699658	2709290	GCF_003319815.1_ASM331981v1	70000	37.7	37.89	37.92	37.88	37.91	37.72	37.75	37.7	37.73	GCF_003319815.1_ASM331981v1	70000	2691784	2697685	2686541	2697396	2704576	2710462	2699658	2709290	GCF_003319815.1_ASM331981v1	70000	99.936	99.983
GCF_003319815.1_ASM331981v1-80000	228.826	2707177	37.7	GCF_003319815.1_ASM331981v1	80000	4	1	1	1	4	1	1	1	GCF_003319815.1_ASM331981v1	80000	2707177	2732497	2693548	2687247	2693905	2745219	2706338	2700407	2705462	GCF_003319815.1_ASM331981v1	80000	37.7	37.98	37.9	37.88	37.89	37.81	37.72	37.7	37.71	GCF_003319815.1_ASM331981v1	80000	2072117	2693548	2687247	2693905	2081590	2706338	2700407	2705462	GCF_003319815.1_ASM331981v1	80000	99.969	99.997
GCF_003319815.1_ASM331981v1-90000	257.858	2707177	37.7	GCF_003319815.1_ASM331981v1	90000	2	1	1	1	2	1	1	1	GCF_003319815.1_ASM331981v1	90000	2707177	2718037	2698082	2686290	2698790	2730772	2710870	2699423	2710941	GCF_003319815.1_ASM331981v1	90000	37.7	37.9	37.92	37.87	37.91	37.73	37.75	37.69	37.73	GCF_003319815.1_ASM331981v1	90000	2082104	2698082	2686290	2698790	2092472	2710870	2699423	2710941	GCF_003319815.1_ASM331981v1	90000	99.97	99.99
GCF_003319815.1_ASM331981v1-100000	286.896	2707177	37.7	GCF_003319815.1_ASM331981v1	100000	1	1	1	1	1	1	1	1	GCF_003319815.1_ASM331981v1	100000	2707177	2692672	2698790	2687119	2699560	2705464	2711575	2700280	2710539	GCF_003319815.1_ASM331981v1	100000	37.7	37.9	37.93	37.88	37.91	37.72	37.75	37.7	37.74	GCF_003319815.1_ASM331981v1	100000	2692672	2698790	2687119	2699560	2705464	2711575	2700280	2710539	GCF_003319815.1_ASM331981v1	100000	99.969	99.945
[truncated: 26 more columns]

## Sheet: Sheet4
Table S4. Statistics of the assembly results for real data published by Lang et al with the QUAST analysis.
Assembly	No_NGS_Polishing				NGS_Polishing
	Canu	FlyE	Wtdbg2	MAECI	Canu	FlyE	Wtdbg2	MAECI
# contigs (>= 0 bp)	3	3	2	2	3	3	2	2
# contigs (>= 1000 bp)	3	3	2	2	3	3	2	2
# contigs (>= 5000 bp)	2	2	2	2	2	2	2	2
# contigs (>= 10000 bp)	2	2	2	2	2	2	2	2
# contigs (>= 25000 bp)	2	2	2	2	2	2	2	2
# contigs (>= 50000 bp)	2	2	2	2	2	2	2	2
Total length (>= 0 bp)	4503045	4417467	4401505	4411235	4513773	4423704	4415808	4416254
Total length (>= 1000 bp)	4503045	4417467	4401505	4411235	4513773	4423704	4415808	4416254
Total length (>= 5000 bp)	4499474	4413922	4401505	4411235	4510202	4420159	4415808	4416254
Total length (>= 10000 bp)	4499474	4413922	4401505	4411235	4510202	4420159	4415808	4416254
Total length (>= 25000 bp)	4499474	4413922	4401505	4411235	4510202	4420159	4415808	4416254
Total length (>= 50000 bp)	4499474	4413922	4401505	4411235	4510202	4420159	4415808	4416254
# contigs	3	3	2	2	3	3	2	2
Largest contig	4279953	4239918	4227631	4237058	4290307	4245868	4241368	4241819
Total length	4503045	4417467	4401505	4411235	4513773	4423704	4415808	4416254
Reference length	4248684	4248684	4248684	4248684	4248684	4248684	4248684	4248684
GC (%)	56.47	56.57	56.57	56.57	56.45	56.56	56.57	56.57
Reference GC (%)	56.83	56.83	56.83	56.83	56.83	56.83	56.83	56.83
N50	4279953	4239918	4227631	4237058	4290307	4245868	4241368	4241819
NG50	4279953	4239918	4227631	4237058	4290307	4245868	4241368	4241819
N75	4279953	4239918	4227631	4237058	4290307	4245868	4241368	4241819
NG75	4279953	4239918	4227631	4237058	4290307	4245868	4241368	4241819
L50	1	1	1	1	1	1	1	1
LG50	1	1	1	1	1	1	1	1
L75	1	1	1	1	1	1	1	1
LG75	1	1	1	1	1	1	1	1
# misassemblies	46	45	45	45	46	45	45	45
# misassembled contigs	1	1	1	1	1	1	1	1
Misassembled contigs length	4279953	4239918	4227631	4237058	4290307	4245868	4241368	4241819
# local misassemblies	53	52	54	52	52	51	52	52
# scaffold gap ext. mis.	0	0	0	0	0	0	0	0
# scaffold gap loc. mis.	0	0	0	0	0	0	0	0
# unaligned mis. contigs	0	0	0	0	0	0	0	0
# unaligned contigs	2 + 1 part	2 + 1 part	1 + 1 part	1 + 1 part	2 + 1 part	2 + 1 part	1 + 1 part	1 + 1 part
Unaligned length	543905	483275	476582	478915	545567	484536	477906	479116
Genome fraction (%)	92.555	92.556	92.501	92.49	92.546	92.546	92.515	92.499
Duplication ratio	1.007	1	0.999	1.001	1.009	1.002	1.002	1.002
# N's per 100 kbp	0	0	0	0	0	0	0	0
# mismatches per 100 kbp	1472.68	1472.69	1483.26	1471.9	1489.68	1480.12	1481.07	1479.37
# indels per 100 kbp	230.57	145.97	312.69	131.34	25.94	22.84	24.5	23.18
Largest alignment	476273	476815	476502	477798	477532	477527	478319	478318
Total aligned length	3958329	3933381	3911303	3922552	3967405	3938367	3921903	3927361
NA50	133999	120398	120165	120429	134323	120564	120572	120567
NGA50	142604	134122	133898	134174	142937	134322	134322	134321
NA75	67348	67427	71569	71713	67510	67510	71814	71815
NGA75	73096	73176	73068	73187	78030	73270	78014	78014
LA50	9	9	10	10	9	9	10	10
LGA50	8	8	9	9	8	8	9	9
LA75	21	21	21	21	21	21	21	21
LGA75	19	19	20	20	18	19	19	19

## Sheet: Sheet5
Table S5. Statistics of the assembly results for real data published by Wick et al with the QUAST analysis.
Assembly	Acinetobacter_baumannii_J9					Klebsiella_oxytoca_MSB1_2C					Klebsiella_variicola_INF345
	FlyE	Miniasm	Raven	MAECI	Trycycler	FlyE	Miniasm	Raven	MAECI	Trycycler	FlyE	Miniasm	Raven	MAECI	Trycycler
# contigs (>= 0 bp)	3	2	2	1	1	5	22	4	2	2	6	9	6	2	2
# contigs (>= 1000 bp)	3	2	2	1	1	5	22	4	2	2	6	9	6	2	2
# contigs (>= 5000 bp)	3	2	2	1	1	4	4	4	2	2	5	8	6	2	2
# contigs (>= 10000 bp)	2	2	2	1	1	3	3	4	2	2	5	5	6	2	2
# contigs (>= 25000 bp)	2	2	2	1	1	3	3	3	2	2	4	4	4	2	2
# contigs (>= 50000 bp)	2	2	2	1	1	3	3	3	2	2	3	3	3	2	2
Total length (>= 0 bp)	3948677	3939720	3943198	3679968	3698429	5993058	6068986	5989482	5824135	5840477	5969327	5984371	5968553	5587279	5605099
Total length (>= 1000 bp)	3948677	3939720	3943198	3679968	3698429	5993058	6068986	5989482	5824135	5840477	5969327	5984371	5968553	5587279	5605099
Total length (>= 5000 bp)	3948677	3939720	3943198	3679968	3698429	5988492	5986282	5989482	5824135	5840477	5965813	5980859	5968553	5587279	5605099
Total length (>= 10000 bp)	3942510	3939720	3943198	3679968	3698429	5978516	5976311	5989482	5824135	5840477	5965813	5959319	5968553	5587279	5605099
Total length (>= 25000 bp)	3942510	3939720	3943198	3679968	3698429	5978516	5976311	5979174	5824135	5840477	5954257	5941932	5941494	5587279	5605099
Total length (>= 50000 bp)	3942510	3939720	3943198	3679968	3698429	5978516	5976311	5979174	5824135	5840477	5909116	5910155	5909793	5587279	5605099
# contigs	3	2	2	1	1	5	22	4	2	2	6	9	6	2	2
Largest contig	3797494	3794808	3798824	3679968	3698429	5801960	5799751	5802667	5725398	5739497	5414793	5415707	5415418	5361578	5374093
Total length	3948677	3939720	3943198	3679968	3698429	5993058	6068986	5989482	5824135	5840477	5969327	5984371	5968553	5587279	5605099
Reference length	3980230	3980230	3980230	3980230	3980230	6049823	6049823	6049823	6049823	6049823	5652418	5652418	5652418	5652418	5652418
GC (%)	39.05	39.04	39.04	39.23	39.2	55.04	54.79	55.04	55.26	55.25	56.64	56.68	56.7	57.44	57.42
Reference GC (%)	38.99	38.99	38.99	38.99	38.99	55.08	55.08	55.08	55.08	55.08	57.25	57.25	57.25	57.25	57.25
N50	3797494	3794808	3798824	3679968	3698429	5801960	5799751	5802667	5725398	5739497	5414793	5415707	5415418	5361578	5374093
NG50	3797494	3794808	3798824	3679968	3698429	5801960	5799751	5802667	5725398	5739497	5414793	5415707	5415418	5361578	5374093
N75	3797494	3794808	3798824	3679968	3698429	5801960	5799751	5802667	5725398	5739497	5414793	5415707	5415418	5361578	5374093
NG75	3797494	3794808	3798824	3679968	3698429	5801960	5799751	5802667	5725398	5739497	5414793	5415707	5415418	5361578	5374093
L50	1	1	1	1	1	1	1	1	1	1	1	1	1	1	1
LG50	1	1	1	1	1	1	1	1	1	1	1	1	1	1	1
L75	1	1	1	1	1	1	1	1	1	1	1	1	1	1	1
LG75	1	1	1	1	1	1	1	1	1	1	1	1	1	1	1
# misassemblies	72	69	73	42	45	74	76	75	50	51	39	39	39	32	31
# misassembled contigs	1	1	1	1	1	1	1	1	1	1	1	1	1	1	1
Misassembled contigs length	3797494	3794808	3798824	3679968	3698429	5801960	5799751	5802667	5725398	5739497	5414793	5415707	5415418	5361578	5374093
# local misassemblies	77	76	77	11	19	99	99	99	9	15	65	64	65	5	6
# scaffold gap ext. mis.	0	0	0	0	0	0	0	0	0	0	0	0	0	0	0
# scaffold gap loc. mis.	0	0	0	0	0	0	0	0	0	0	0	0	0	0	0
# unaligned mis. contigs	0	0	0	0	0	1	1	1	1	1	1	1	1	1	1
# unaligned contigs	1 + 2 part	0 + 2 part	0 + 2 part	0 + 1 part	0 + 1 part	3 + 2 part	20 + 2 part	2 + 2 part	0 + 2 part	0 + 2 part	4 + 2 part	7 + 2 part	4 + 2 part	0 + 2 part	0 + 2 part
Unaligned length	602681	596944	596382	215102	231419	584534	665267	580218	319107	340544	746124	760393	745495	315886	328669
Genome fraction (%)	83.96	83.892	83.948	87.289	87.327	89.292	89.217	89.336	91.093	91.004	92.398	92.398	92.386	93.341	93.428
Duplication ratio	1.001	1.001	1.002	0.997	0.997	1.001	1.001	1.001	0.999	0.999	1	1	1	0.999	0.999
# N's per 100 kbp	0	0	0	0	0	0	0	0	0	0	0	0	0	0	0
# mismatches per 100 kbp	1909.9	1908.84	1906.28	11.8	17.35	776.41	778.07	776.25	2.43	3.43	578.51	577.23	575.9	5.23	3.98
# indels per 100 kbp	65.02	61.78	58.72	248.89	249.96	55.96	47.45	45.42	118.02	119.42	56.92	45.42	41.61	118.54	117.12
Largest alignment	279864	279893	279887	445615	445668	518178	518241	518219	548069	547857	439105	439187	439140	599709	599776
Total aligned length	3341781	3342595	3342600	3464860	3458364	5395080	5390360	5395813	5505027	5499285	5219676	5220844	5218161	5271395	5276428
NA50	82417	79742	79737	142210	148088	133655	126363	133673	227890	227167	205781	211901	205455	291124	288917
NGA50	79721	79742	73104	140184	142246	133655	126363	133673	223214	220372	211854	211901	205455	291124	288917
NA75	23038	23036	22363	98544	88783	63759	50040	63768	119710	119799	117561	117570	117578	170064	204400
NGA75	22354	22360	21517	88769	72841	51515	50040	51520	95198	95276	139941	139961	139966	170064	171838
LA50	15	16	15	7	7	13	14	13	9	9	11	10	10	7	7
LGA50	16	16	16	8	8	13	14	13	10	10	10	10	10	7	7
LA75	35	36	37	15	15	29	31	29	18	18	20	19	19	13	12
LGA75	36	37	38	17	18	30	31	30	20	20	18	17	17	13	13
